# Supplementary material for: Evidence for conservation and selection of upstream open reading frames suggests probable encoding of bioactive peptides
Source: BMC Genomics. 2006 Jan 26;7:16. doi: 10.1186/1471-2164-7-16 (PMC1402274; doi:10.1186/1471-2164-7-16)
Supplement: Additional File 1 — 'Human/mouse homologous uORF pairs'. The conserved human uORFs with the corresponding mouse homolog. Identifers consist of the accession number of the parent RefSeq entry, with, where required, a subscript index to distinguish multiple uORFs from a single entry. [file 1471-2164-7-16-S1.xls]

## Sheet: conserved_uORF_pairs
Human uORF	Mouse uORF
NM_144778_1	NM_175341_1
NM_014966_2	NM_133347_1
NM_080867_2	NM_080843_1
NM_023943_1	NM_178638_1
NM_015576_1	NM_177814_1
NM_001440_1	NM_018788_2
NM_003783_2	NM_020025_2
NM_133433_1	NM_027707_2
NM_016605_1	NM_175104_2
NM_052998_1	NM_172875_1
NM_145034_1	NM_172843_1
NM_005475_1	NM_008507_2
NM_207404_1	NM_009558_1
NM_178011_2	NM_178678_4
NM_003061_1	NM_015748_2
NM_014731_1	NM_197945_1
NM_018046_1	NM_025630_1
NM_000332_3	NM_009124_2
NM_016205_2	NM_019971_1
NM_178011_4	NM_178678_3
NM_001115_3	NM_009623_1
NM_004083_1	NM_007837_1
NM_032318_1	NM_133680_1
NM_020135_1	NM_030215_1
NM_004796_2	NM_172544_5
NM_145312_1	NM_144515_2
NM_006927_5	NM_178048_3
NM_000368_1	NM_022887_1
NM_016613_1	NM_133187_1
NM_173833_1	NM_028903_1
NM_002252_1	NM_173417_1
NM_002233_2	NM_021275_5
NM_181676_2	NM_028392_2
NM_005631_1	NM_176996_1
NM_020727_1	NM_175428_1
NM_024746_3	NM_030175_2
NM_024735_1	NM_133765_1
NM_021813_3	NM_007521_2
NM_030935_1	NM_023910_4
NM_032827_1	NM_153778_1
NM_017901_1	NM_145853_1
NM_139290_1	NM_009640_1
NM_020433_2	NM_021566_2
NM_005249_1	NM_008241_1
NM_017893_1	NM_011976_1
NM_016192_3	NM_019790_1
NM_015361_1	NM_181750_1
NM_017761_1	NM_026383_1
NM_003709_1	NM_033563_1
NM_021813_1	NM_007521_1
NM_016192_2	NM_019790_3
NM_003779_2	NM_020579_1
NM_003325_1	NM_010435_2
NM_012236_1	NM_013883_3
NM_012477_1	NM_016757_1
NM_052818_3	NM_133898_2
NM_002693_1	NM_017462_1
NM_201999_1	NM_023502_1
NM_000456_4	NM_173733_1
NM_003463_1	NM_011200_2
NM_002747_1	NM_172632_1
NM_006749_1	NM_011394_1
NM_000621_1	NM_172812_5
NM_006179_1	NM_198190_1
NM_001001331_1	NM_009723_1
NM_053001_2	NM_054049_2
NM_001200_1	NM_007553_1
NM_022104_1	NM_146129_1
NM_005785_1	NM_026259_1
NM_002655_2	NM_019969_4
NM_020858_1	NM_172537_3
NM_018288_1	NM_024250_1
NM_003253_2	NM_009384_2
NM_018977_1	NM_172932_1
NM_152509_1	NM_022982_1
NM_017412_1	NM_021458_1
NM_181676_1	NM_028392_1
NM_199126_1	NM_144515_2
NM_023004_1	NM_022982_1
NM_000460_1	NM_009379_1
NM_014711_2	NM_182995_1
NM_019858_2	NM_013533_2
NM_016513_1	NM_019987_1
NM_002073_2	NM_010311_1
NM_016605_2	NM_175104_3
NM_000314_3	NM_008960_1
NM_020753_1	NM_080643_1
NM_014498_1	NM_175193_2
NM_020815_1	NM_011043_2
NM_014330_2	NM_008654_1
NM_004910_1	NM_008851_3
NM_014621_1	NM_010469_2
NM_018848_2	NM_021527_5
NM_080670_2	NM_026404_1
NM_014452_1	NM_178589_1
NM_000899_1	NM_013598_1
NM_001702_1	NM_174991_1
NM_152447_1	NM_178714_2
NM_002233_3	NM_021275_6
NM_032456_3	NM_018764_2
NM_020444_2	NM_133797_1
NM_000127_1	NM_010162_1
NM_015099_1	NM_178116_1
NM_003355_1	NM_011671_1
NM_015178_2	NM_153514_1
NM_020665_1	NM_020626_1
NM_030640_2	NM_130447_1
NM_033480_1	NM_023605_1
NM_005674_3	NM_144515_2
NM_015170_1	NM_172294_1
NM_007202_1	NM_019921_1
NM_004205_1	NM_198092_1
NM_000683_2	NM_007418_2
NM_022338_2	NM_028077_2
NM_139175_1	NM_198251_1
NM_002569_2	NM_011046_1
NM_021242_2	NM_026524_1
NM_020951_3	NM_009558_1
NM_015457_4	NM_144887_1
NM_016603_1	NM_146084_1
NM_138447_1	NM_175163_1
NM_016561_1	NM_025976_1
NM_012158_1	NM_015822_1
NM_004865_1	NM_011603_1
NM_006764_1	NM_025903_1
NM_015397_1	NM_026893_1
NM_033290_1	NM_010797_1
NM_004938_1	NM_029653_1
NM_000061_1	NM_013482_1
NM_006375_1	NM_145951_1
NM_001399_1	NM_010099_1
NM_178500_1	NM_153104_1
NM_024600_1	NM_001001183_1
NM_003269_1	NM_152229_1
NM_152447_3	NM_178714_3
NM_032272_1	NM_026859_1
NM_178839_1	NM_028880_2
NM_002236_1	NM_201531_1
NM_014932_2	NM_138666_1
NM_014294_1	NM_028173_1
NM_153746_1	NM_146073_2
NM_006927_7	NM_178048_4
NM_001002847_1	NM_145412_2
NM_017778_1	NM_001001735_1
NM_007106_1	NM_011908_2
NM_018502_1	NM_028036_2
NM_014795_2	NM_015753_1
NM_000719_1	NM_009781_3
NM_014344_1	NM_010218_1
NM_053001_1	NM_054049_1
NM_020697_1	NM_008436_1
NM_003443_1	NM_009541_1
NM_198560_1	NM_177763_1
NM_006521_1	NM_172472_1
NM_019006_1	NM_022985_1
NM_018052_1	NM_146216_1
NM_000840_4	NM_181850_1
NM_021229_1	NM_021320_1
NM_178011_1	NM_178678_1
NM_002886_2	NM_028712_1
NM_015023_1	NM_199306_1
NM_153361_2	NM_175538_1
NM_012475_1	NM_013919_1
NM_017804_1	NM_145412_3
NM_133433_2	NM_027707_1
NM_006631_2	NM_172919_4
NM_018387_1	NM_009261_1
NM_004884_1	NM_008988_1
NM_007170_1	NM_146151_1
NM_001478_1	NM_008080_1
NM_006337_1	NM_016766_1
NM_002111_1	NM_010414_1
NM_006654_1	NM_177798_1
NM_003783_3	NM_020025_3
NM_024840_1	NM_009558_1
NM_004727_2	NM_144813_1
NM_022913_1	NM_028487_1
NM_152289_1	NM_172919_4
NM_014932_1	NM_138666_4
NM_014751_2	NM_144800_1
NM_004742_1	NM_010367_1
NM_178539_2	NM_182807_3
NM_006201_1	NM_011049_1
NM_170672_1	NM_207246_1
NM_016525_1	NM_023305_1
NM_000430_1	NM_013625_2
NM_020144_1	NM_019943_1
NM_178508_2	NM_001002895_1
NM_006469_1	NM_054102_1
NM_018411_3	NM_021877_2
NM_016621_1	NM_138755_1
NM_018945_2	NM_013875_1
NM_022485_2	NM_026849_1
NM_152745_1	NM_008751_1
NM_025182_1	NM_172691_1
NM_148906_2	NM_133885_1
NM_002655_3	NM_019969_1
NM_002655_1	NM_019969_2
NM_173075_1	NM_009686_1
NM_003253_3	NM_009384_1
NM_015343_1	NM_026017_1
NM_021165_1	NM_207583_3
NM_178000_1	NM_138748_1
NM_080862_1	NM_145134_1
